# Supplementary material for: Cost-Effectiveness Analysis of Pembrolizumab in Patients With Advanced Esophageal Cancer Based on the KEYNOTE-181 Study
Source: Front Public Health. 2022 Mar 2;10:790225. doi: 10.3389/fpubh.2022.790225 (PMC8924414; doi:10.3389/fpubh.2022.790225)
Supplement: Supplementary file 1 [file Data_Sheet_1.zip]

Archive with 6 entries (6 files):
- Chemotherapy  Squamous cell carcinoma.xlsm
- Chemotherapy  Total population.xlsm
- Chemotherapy CPS í▌ 10.xlsm
- Pembrolizumab  CPS í▌ 10.xlsm
- Pembrolizumab  Total population.xlsm
- Pembrolizumab-Squamous cell carcinoma.xlsm
