# Supplementary material for: Cost-Effectiveness Analysis of Pembrolizumab in Patients With Advanced Esophageal Cancer Based on the KEYNOTE-181 Study
Source: Front Public Health. 2022 Mar 2;10:790225. doi: 10.3389/fpubh.2022.790225 (PMC8924414; doi:10.3389/fpubh.2022.790225)
Supplement: Supplementary file 1 [file Data_Sheet_1.zip › Chemotherapy CPS í▌ 10.xlsm]

## Sheet: Bubble Diagram
	Simple oncology model structure

## Sheet: Markov - Drug A
	Sample Markov model
				Non-progression				Column totals:		Progression				Column totals:		Death				Check
								0	0					0	0
					Leaving						Entering	Leaving					Entering			Starting	Ending	Equal?
Month	Cycle	Year	Age	Beginning	To Progression	To Death	Ending	Cost	QALY	Beginning	From NP	To Death	Ending	Cost	QALY	Beginning	From NP	From P	Ending
0	1	1	50	1	0.135163	0.0633027	0.801534	0	0	0	0.135163	0	0.135163	0	0	0	0.0633027	0	0.0633027	1	1	TRUE
1	2	1	50	0.801534	0.108338	0.0507393	0.642456	0	0	0.135163	0.108338	0.0249213	0.21858	0	0	0.0633027	0.0507393	0.0249213	0.138963	1	1	TRUE
2	3	1	50	0.642456	0.0868366	0.0406693	0.514951	0	0	0.21858	0.0868366	0.0403016	0.265115	0	0	0.138963	0.0406693	0.0403016	0.219934	1	1	TRUE
3	4	1	50	0.514951	0.0696025	0.0325978	0.41275	0	0	0.265115	0.0696025	0.0488817	0.285836	0	0	0.219934	0.0325978	0.0488817	0.301414	1	1	TRUE
4	5	1	50	0.41275	0.0557887	0.0261282	0.330833	0	0	0.285836	0.0557887	0.0527021	0.288923	0	0	0.301414	0.0261282	0.0527021	0.380244	1	1	TRUE
5	6	1	50	0.330833	0.0447166	0.0209427	0.265174	0	0	0.288923	0.0447166	0.0532713	0.280368	0	0	0.380244	0.0209427	0.0532713	0.454458	1	1	TRUE
6	7	1	50	0.265174	0.0358418	0.0167863	0.212546	0	0	0.280368	0.0358418	0.0516939	0.264516	0	0	0.454458	0.0167863	0.0516939	0.522938	1	1	TRUE
7	8	1	50	0.212546	0.0287285	0.0134547	0.170363	0	0	0.264516	0.0287285	0.0487712	0.244473	0	0	0.522938	0.0134547	0.0487712	0.585164	1	1	TRUE
8	9	1	50	0.170363	0.0230268	0.0107844	0.136552	0	0	0.244473	0.0230268	0.0450757	0.222424	0	0	0.585164	0.0107844	0.0450757	0.641024	1	1	TRUE
9	10	1	50	0.136552	0.0184568	0.00864409	0.109451	0	0	0.222424	0.0184568	0.0410104	0.199871	0	0	0.641024	0.00864409	0.0410104	0.690679	1	1	TRUE
10	11	1	50	0.109451	0.0147937	0.00692853	0.0877285	0	0	0.199871	0.0147937	0.0368519	0.177812	0	0	0.690679	0.00692853	0.0368519	0.734459	1	1	TRUE
11	12	1	50	0.0877285	0.0118577	0.00555345	0.0703173	0	0	0.177812	0.0118577	0.0327849	0.156885	0	0	0.734459	0.00555345	0.0327849	0.772797	1	1	TRUE
12	13	2	51	0.0703173	0.00950433	0.00445128	0.0563617	0	0	0.156885	0.00950433	0.0289263	0.137463	0	0	0.772797	0.00445128	0.0289263	0.806175	1	1	TRUE
13	14	2	51	0.0563617	0.00761804	0.00356785	0.0451758	0	0	0.137463	0.00761804	0.0253453	0.119736	0	0	0.806175	0.00356785	0.0253453	0.835088	1	1	TRUE
14	15	2	51	0.0451758	0.00610612	0.00285975	0.03621	0	0	0.119736	0.00610612	0.0220768	0.103765	0	0	0.835088	0.00285975	0.0220768	0.860025	1	1	TRUE
15	16	2	51	0.03621	0.00489426	0.00229219	0.0290235	0	0	0.103765	0.00489426	0.0191321	0.0895274	0	0	0.860025	0.00229219	0.0191321	0.881449	1	1	TRUE
16	17	2	51	0.0290235	0.00392292	0.00183727	0.0232633	0	0	0.0895274	0.00392292	0.016507	0.0769434	0	0	0.881449	0.00183727	0.016507	0.899793	1	1	TRUE
17	18	2	51	0.0232633	0.00314435	0.00147263	0.0186463	0	0	0.0769434	0.00314435	0.0141867	0.065901	0	0	0.899793	0.00147263	0.0141867	0.915453	1	1	TRUE
18	19	2	51	0.0186463	0.0025203	0.00118036	0.0149457	0	0	0.065901	0.0025203	0.0121508	0.0562705	0	0	0.915453	0.00118036	0.0121508	0.928784	1	1	TRUE
19	20	2	51	0.0149457	0.00202011	0.000946102	0.0119795	0	0	0.0562705	0.00202011	0.0103751	0.0479155	0	0	0.928784	0.000946102	0.0103751	0.940105	1	1	TRUE
20	21	2	51	0.0119795	0.00161918	0.000758333	0.00960194	0	0	0.0479155	0.00161918	0.00883462	0.0407001	0	0	0.940105	0.000758333	0.00883462	0.949698	1	1	TRUE
21	22	2	51	0.00960194	0.00129783	0.000607829	0.00769628	0	0	0.0407001	0.00129783	0.00750424	0.0344937	0	0	0.949698	0.000607829	0.00750424	0.95781	1	1	TRUE
22	23	2	51	0.00769628	0.00104026	0.000487196	0.00616883	0	0	0.0344937	0.00104026	0.00635991	0.029174	0	0	0.95781	0.000487196	0.00635991	0.964657	1	1	TRUE
23	24	2	51	0.00616883	0.0008338	0.000390504	0.00494453	0	0	0.029174	0.0008338	0.00537908	0.0246288	0	0	0.964657	0.000390504	0.00537908	0.970427	1	1	TRUE
24	25	3	52	0.00494453	0.000668319	0.000313002	0.00396321	0	0	0.0246288	0.000668319	0.00454102	0.020756	0	0	0.970427	0.000313002	0.00454102	0.975281	1	1	TRUE
25	26	3	52	0.00396321	0.00053568	0.000250882	0.00317664	0	0	0.020756	0.00053568	0.00382698	0.0174648	0	0	0.975281	0.000250882	0.00382698	0.979359	1	1	TRUE
26	27	3	52	0.00317664	0.000429366	0.00020109	0.00254619	0	0	0.0174648	0.000429366	0.00322013	0.014674	0	0	0.979359	0.00020109	0.00322013	0.98278	1	1	TRUE
27	28	3	52	0.00254619	0.000344151	0.000161181	0.00204086	0	0	0.014674	0.000344151	0.00270557	0.0123126	0	0	0.98278	0.000161181	0.00270557	0.985647	1	1	TRUE
28	29	3	52	0.00204086	0.000275849	0.000129192	0.00163581	0	0	0.0123126	0.000275849	0.00227018	0.0103182	0	0	0.985647	0.000129192	0.00227018	0.988046	1	1	TRUE
29	30	3	52	0.00163581	0.000221102	0.000103552	0.00131116	0	0	0.0103182	0.000221102	0.00190247	0.00863687	0	0	0.988046	0.000103552	0.00190247	0.990052	1	1	TRUE
30	31	3	52	0.00131116	0.000177221	8.30001e-05	0.00105094	0	0	0.00863687	0.000177221	0.00159246	0.00722163	0	0	0.990052	8.30001e-05	0.00159246	0.991727	1	1	TRUE
31	32	3	52	0.00105094	0.000142049	6.65274e-05	0.000842364	0	0	0.00722163	0.000142049	0.00133152	0.00603216	0	0	0.991727	6.65274e-05	0.00133152	0.993125	1	1	TRUE
32	33	3	52	0.000842364	0.000113857	5.33239e-05	0.000675183	0	0	0.00603216	0.000113857	0.0011122	0.00503382	0	0	0.993125	5.33239e-05	0.0011122	0.994291	1	1	TRUE
33	34	3	52	0.000675183	9.126e-05	4.27409e-05	0.000541182	0	0	0.00503382	9.126e-05	0.00092813	0.00419695	0	0	0.994291	4.27409e-05	0.00092813	0.995262	1	1	TRUE
34	35	3	52	0.000541182	7.3148e-05	3.42583e-05	0.000433776	0	0	0.00419695	7.3148e-05	0.000773829	0.00349627	0	0	0.995262	3.42583e-05	0.000773829	0.99607	1	1	TRUE
35	36	3	52	0.000433776	5.86306e-05	2.74592e-05	0.000347686	0	0	0.00349627	5.86306e-05	0.000644638	0.00291026	0	0	0.99607	2.74592e-05	0.000644638	0.996742	1	1	TRUE
36	37	4	53	0.000347686	4.69944e-05	2.20095e-05	0.000278682	0	0	0.00291026	4.69944e-05	0.000536591	0.00242066	0	0	0.996742	2.20095e-05	0.000536591	0.997301	1	1	TRUE
37	38	4	53	0.000278682	3.76676e-05	1.76413e-05	0.000223373	0	0	0.00242066	3.76676e-05	0.000446319	0.00201201	0	0	0.997301	1.76413e-05	0.000446319	0.997765	1	1	TRUE
38	39	4	53	0.000223373	3.01919e-05	1.41401e-05	0.000179041	0	0	0.00201201	3.01919e-05	0.000370973	0.00167123	0	0	0.997765	1.41401e-05	0.000370973	0.99815	1	1	TRUE
39	40	4	53	0.000179041	2.41998e-05	1.13338e-05	0.000143507	0	0	0.00167123	2.41998e-05	0.00030814	0.00138729	0	0	0.99815	1.13338e-05	0.00030814	0.998469	1	1	TRUE
40	41	4	53	0.000143507	1.9397e-05	9.08442e-06	0.000115026	0	0	0.00138729	1.9397e-05	0.000255787	0.0011509	0	0	0.998469	9.08442e-06	0.000255787	0.998734	1	1	TRUE
41	42	4	53	0.000115026	1.55473e-05	7.28147e-06	9.21973e-05	0	0	0.0011509	1.55473e-05	0.000212202	0.000954246	0	0	0.998734	7.28147e-06	0.000212202	0.998954	1	1	TRUE
42	43	4	53	9.21973e-05	1.24617e-05	5.83634e-06	7.38993e-05	0	0	0.000954246	1.24617e-05	0.000175943	0.000790765	0	0	0.998954	5.83634e-06	0.000175943	0.999135	1	1	TRUE
43	44	4	53	7.38993e-05	9.98848e-06	4.67803e-06	5.92328e-05	0	0	0.000790765	9.98848e-06	0.0001458	0.000654953	0	0	0.999135	4.67803e-06	0.0001458	0.999286	1	1	TRUE
44	45	4	53	5.92328e-05	8.0061e-06	3.7496e-06	4.74771e-05	0	0	0.000654953	8.0061e-06	0.00012076	0.000542199	0	0	0.999286	3.7496e-06	0.00012076	0.99941	1	1	TRUE
45	46	4	53	4.74771e-05	6.41716e-06	3.00543e-06	3.80545e-05	0	0	0.000542199	6.41716e-06	9.99702e-05	0.000448646	0	0	0.99941	3.00543e-06	9.99702e-05	0.999513	1	1	TRUE
46	47	4	53	3.80545e-05	5.14357e-06	2.40895e-06	3.05019e-05	0	0	0.000448646	5.14357e-06	8.2721e-05	0.000371069	0	0	0.999513	2.40895e-06	8.2721e-05	0.999598	1	1	TRUE
47	48	4	53	3.05019e-05	4.12275e-06	1.93086e-06	2.44483e-05	0	0	0.000371069	4.12275e-06	6.84173e-05	0.000306774	0	0	0.999598	1.93086e-06	6.84173e-05	0.999669	1	1	TRUE
48	49	5	54	2.44483e-05	3.30452e-06	1.54765e-06	1.95962e-05	0	0	0.000306774	3.30452e-06	5.65628e-05	0.000253516	0	0	0.999669	1.54765e-06	5.65628e-05	0.999727	1	1	TRUE
49	50	5	54	1.95962e-05	2.64869e-06	1.24049e-06	1.5707e-05	0	0	0.000253516	2.64869e-06	4.67431e-05	0.000209422	0	0	0.999727	1.24049e-06	4.67431e-05	0.999775	1	1	TRUE
50	51	5	54	1.5707e-05	2.12301e-06	9.94296e-07	1.25897e-05	0	0	0.000209422	2.12301e-06	3.8613e-05	0.000172932	0	0	0.999775	9.94296e-07	3.8613e-05	0.999814	1	1	TRUE
51	52	5	54	1.25897e-05	1.70167e-06	7.96962e-07	1.00911e-05	0	0	0.000172932	1.70167e-06	3.1885e-05	0.000142749	0	0	0.999814	7.96962e-07	3.1885e-05	0.999847	1	1	TRUE
52	53	5	54	1.00911e-05	1.36394e-06	6.38792e-07	8.08833e-06	0	0	0.000142749	1.36394e-06	2.63198e-05	0.000117793	0	0	0.999847	6.38792e-07	2.63198e-05	0.999874	1	1	TRUE
53	54	5	54	8.08833e-06	1.09325e-06	5.12013e-07	6.48307e-06	0	0	0.000117793	1.09325e-06	2.17185e-05	9.71674e-05	0	0	0.999874	5.12013e-07	2.17185e-05	0.999896	1	1	TRUE
54	55	5	54	6.48307e-06	8.76274e-07	4.10396e-07	5.1964e-06	0	0	9.71674e-05	8.76274e-07	1.79156e-05	8.01281e-05	0	0	0.999896	4.10396e-07	1.79156e-05	0.999915	1	1	TRUE
55	56	5	54	5.1964e-06	7.02363e-07	3.28946e-07	4.16509e-06	0	0	8.01281e-05	7.02363e-07	1.47739e-05	6.60565e-05	0	0	0.999915	3.28946e-07	1.47739e-05	0.99993	1	1	TRUE
56	57	5	54	4.16509e-06	5.62968e-07	2.63662e-07	3.33846e-06	0	0	6.60565e-05	5.62968e-07	1.21794e-05	5.444e-05	0	0	0.99993	2.63662e-07	1.21794e-05	0.999942	1	1	TRUE
57	58	5	54	3.33846e-06	4.51238e-07	2.11334e-07	2.67589e-06	0	0	5.444e-05	4.51238e-07	1.00376e-05	4.48537e-05	0	0	0.999942	2.11334e-07	1.00376e-05	0.999952	1	1	TRUE
58	59	5	54	2.67589e-06	3.61682e-07	1.69391e-07	2.14482e-06	0	0	4.48537e-05	3.61682e-07	8.27007e-06	3.69453e-05	0	0	0.999952	1.69391e-07	8.27007e-06	0.999961	1	1	TRUE
59	60	5	54	2.14482e-06	2.89901e-07	1.35773e-07	1.71914e-06	0	0	3.69453e-05	2.89901e-07	6.81193e-06	3.04232e-05	0	0	0.999961	1.35773e-07	6.81193e-06	0.999968	1	1	TRUE
60	61	6	55	1.71914e-06	2.32365e-07	1.08826e-07	1.37795e-06	0	0	3.04232e-05	2.32365e-07	5.60941e-06	2.50462e-05	0	0	0.999968	1.08826e-07	5.60941e-06	0.999974	1	1	TRUE
61	62	6	55	1.37795e-06	1.86249e-07	8.72281e-08	1.10447e-06	0	0	2.50462e-05	1.86249e-07	4.61799e-06	2.06145e-05	0	0	0.999974	8.72281e-08	4.61799e-06	0.999978	1	1	TRUE
62	63	6	55	1.10447e-06	1.49284e-07	6.99162e-08	8.85273e-07	0	0	2.06145e-05	1.49284e-07	3.80087e-06	1.69629e-05	0	0	0.999978	6.99162e-08	3.80087e-06	0.999982	1	1	TRUE
63	64	6	55	8.85273e-07	1.19657e-07	5.60402e-08	7.09577e-07	0	0	1.69629e-05	1.19657e-07	3.1276e-06	1.39549e-05	0	0	0.999982	5.60402e-08	3.1276e-06	0.999985	1	1	TRUE
64	65	6	55	7.09577e-07	9.59088e-08	4.49181e-08	5.6875e-07	0	0	1.39549e-05	9.59088e-08	2.573e-06	1.14778e-05	0	0	0.999985	4.49181e-08	2.573e-06	0.999988	1	1	TRUE
65	66	6	55	5.6875e-07	7.68741e-08	3.60034e-08	4.55872e-07	0	0	1.14778e-05	7.68741e-08	2.11627e-06	9.43845e-06	0	0	0.999988	3.60034e-08	2.11627e-06	0.99999	1	1	TRUE
66	67	6	55	4.55872e-07	6.16172e-08	2.8858e-08	3.65397e-07	0	0	9.43845e-06	6.16172e-08	1.74025e-06	7.75981e-06	0	0	0.99999	2.8858e-08	1.74025e-06	0.999992	1	1	TRUE
67	68	6	55	3.65397e-07	4.93883e-08	2.31306e-08	2.92878e-07	0	0	7.75981e-06	4.93883e-08	1.43075e-06	6.37845e-06	0	0	0.999992	2.31306e-08	1.43075e-06	0.999993	1	1	TRUE
68	69	6	55	2.92878e-07	3.95864e-08	1.854e-08	2.34752e-07	0	0	6.37845e-06	3.95864e-08	1.17605e-06	5.24199e-06	0	0	0.999993	1.854e-08	1.17605e-06	0.999995	1	1	TRUE
69	70	6	55	2.34752e-07	3.17298e-08	1.48604e-08	1.88161e-07	0	0	5.24199e-06	3.17298e-08	9.66512e-07	4.30721e-06	0	0	0.999995	1.48604e-08	9.66512e-07	0.999996	1	1	TRUE
70	71	6	55	1.88161e-07	2.54325e-08	1.19111e-08	1.50818e-07	0	0	4.30721e-06	2.54325e-08	7.94158e-07	3.53848e-06	0	0	0.999996	1.19111e-08	7.94158e-07	0.999996	1	1	TRUE
71	72	6	55	1.50818e-07	2.0385e-08	9.54717e-09	1.20885e-07	0	0	3.53848e-06	2.0385e-08	6.52421e-07	2.90644e-06	0	0	0.999996	9.54717e-09	6.52421e-07	0.999997	1	1	TRUE
72	73	7	56	1.20885e-07	1.63393e-08	7.65238e-09	9.68938e-08	0	0	2.90644e-06	1.63393e-08	5.35887e-07	2.3869e-06	0	0	0.999997	7.65238e-09	5.35887e-07	0.999998	1	1	TRUE
73	74	7	56	9.68938e-08	1.30965e-08	6.13364e-09	7.76637e-08	0	0	2.3869e-06	1.30965e-08	4.40093e-07	1.9599e-06	0	0	0.999998	6.13364e-09	4.40093e-07	0.999998	1	1	TRUE
74	75	7	56	7.76637e-08	1.04973e-08	4.91632e-09	6.22501e-08	0	0	1.9599e-06	1.04973e-08	3.61364e-07	1.60903e-06	0	0	0.999998	4.91632e-09	3.61364e-07	0.999998	1	1	TRUE
75	76	7	56	6.22501e-08	8.41393e-09	3.9406e-09	4.98955e-08	0	0	1.60903e-06	8.41393e-09	2.96672e-07	1.32077e-06	0	0	0.999998	3.9406e-09	2.96672e-07	0.999999	1	1	TRUE
76	77	7	56	4.98955e-08	6.74405e-09	3.15852e-09	3.9993e-08	0	0	1.32077e-06	6.74405e-09	2.43523e-07	1.084e-06	0	0	0.999999	3.15852e-09	2.43523e-07	0.999999	1	1	TRUE
77	78	7	56	3.9993e-08	5.40558e-09	2.53166e-09	3.20557e-08	0	0	1.084e-06	5.40558e-09	1.99866e-07	8.89535e-07	0	0	0.999999	2.53166e-09	1.99866e-07	0.999999	1	1	TRUE
78	79	7	56	3.20557e-08	4.33276e-09	2.02921e-09	2.56937e-08	0	0	8.89535e-07	4.33276e-09	1.64012e-07	7.29856e-07	0	0	0.999999	2.02921e-09	1.64012e-07	0.999999	1	1	TRUE
79	80	7	56	2.56937e-08	3.47285e-09	1.62648e-09	2.05944e-08	0	0	7.29856e-07	3.47285e-09	1.3457e-07	5.98759e-07	0	0	0.999999	1.62648e-09	1.3457e-07	0.999999	1	1	TRUE
80	81	7	56	2.05944e-08	2.78361e-09	1.30368e-09	1.65071e-08	0	0	5.98759e-07	2.78361e-09	1.10399e-07	4.91144e-07	0	0	0.999999	1.30368e-09	1.10399e-07	0.999999	1	1	TRUE
81	82	7	56	1.65071e-08	2.23116e-09	1.04495e-09	1.3231e-08	0	0	4.91144e-07	2.23116e-09	9.05566e-08	4.02819e-07	0	0	0.999999	1.04495e-09	9.05566e-08	1	1	1	TRUE
82	83	7	56	1.3231e-08	1.78835e-09	8.37559e-10	1.06051e-08	0	0	4.02819e-07	1.78835e-09	7.42713e-08	3.30336e-07	0	0	1	8.37559e-10	7.42713e-08	1	1	1	TRUE
83	84	7	56	1.06051e-08	1.43342e-09	6.71332e-10	8.50034e-09	0	0	3.30336e-07	1.43342e-09	6.09069e-08	2.70862e-07	0	0	1	6.71332e-10	6.09069e-08	1	1	1	TRUE
84	85	8	57	8.50034e-09	1.14894e-09	5.38095e-10	6.81331e-09	0	0	2.70862e-07	1.14894e-09	4.99413e-08	2.2207e-07	0	0	1	5.38095e-10	4.99413e-08	1	1	1	TRUE
85	86	8	57	6.81331e-09	9.20911e-10	4.31301e-10	5.4611e-09	0	0	2.2207e-07	9.20911e-10	4.0945e-08	1.82046e-07	0	0	1	4.31301e-10	4.0945e-08	1	1	1	TRUE
86	87	8	57	5.4611e-09	7.38141e-10	3.45703e-10	4.37726e-09	0	0	1.82046e-07	7.38141e-10	3.35654e-08	1.49218e-07	0	0	1	3.45703e-10	3.35654e-08	1	1	1	TRUE
87	88	8	57	4.37726e-09	5.91645e-10	2.77092e-10	3.50852e-09	0	0	1.49218e-07	5.91645e-10	2.75127e-08	1.22297e-07	0	0	1	2.77092e-10	2.75127e-08	1	1	1	TRUE
88	89	8	57	3.50852e-09	4.74224e-10	2.22099e-10	2.8122e-09	0	0	1.22297e-07	4.74224e-10	2.25491e-08	1.00223e-07	0	0	1	2.22099e-10	2.25491e-08	1	1	1	TRUE
89	90	8	57	2.8122e-09	3.80106e-10	1.7802e-10	2.25407e-09	0	0	1.00223e-07	3.80106e-10	1.84789e-08	8.21237e-08	0	0	1	1.7802e-10	1.84789e-08	1	1	1	TRUE
90	91	8	57	2.25407e-09	3.04668e-10	1.42689e-10	1.80671e-09	0	0	8.21237e-08	3.04668e-10	1.51419e-08	6.72865e-08	0	0	1	1.42689e-10	1.51419e-08	1	1	1	TRUE
91	92	8	57	1.80671e-09	2.44202e-10	1.1437e-10	1.44814e-09	0	0	6.72865e-08	2.44202e-10	1.24062e-08	5.51245e-08	0	0	1	1.1437e-10	1.24062e-08	1	1	1	TRUE
92	93	8	57	1.44814e-09	1.95736e-10	9.16714e-11	1.16074e-09	0	0	5.51245e-08	1.95736e-10	1.01638e-08	4.51564e-08	0	0	1	9.16714e-11	1.01638e-08	1	1	1	TRUE
93	94	8	57	1.16074e-09	1.56889e-10	7.34777e-11	9.30369e-10	0	0	4.51564e-08	1.56889e-10	8.32589e-09	3.69874e-08	0	0	1	7.34777e-11	8.32589e-09	1	1	1	TRUE
94	95	8	57	9.30369e-10	1.25752e-10	5.88949e-11	7.45722e-10	0	0	3.69874e-08	1.25752e-10	6.8197e-09	3.02935e-08	0	0	1	5.88949e-11	6.8197e-09	1	1	1	TRUE
95	96	8	57	7.45722e-10	1.00794e-10	4.72063e-11	5.97721e-10	0	0	3.02935e-08	1.00794e-10	5.58548e-09	2.48088e-08	0	0	1	4.72063e-11	5.58548e-09	1	1	1	TRUE
96	97	9	58	5.97721e-10	8.07901e-11	3.78374e-11	4.79094e-10	0	0	2.48088e-08	8.07901e-11	4.57422e-09	2.03154e-08	0	0	1	3.78374e-11	4.57422e-09	1	1	1	TRUE
97	98	9	58	4.79094e-10	6.4756e-11	3.0328e-11	3.8401e-10	0	0	2.03154e-08	6.4756e-11	3.74572e-09	1.66344e-08	0	0	1	3.0328e-11	3.74572e-09	1	1	1	TRUE
98	99	9	58	3.8401e-10	5.19041e-11	2.43089e-11	3.07797e-10	0	0	1.66344e-08	5.19041e-11	3.06703e-09	1.36193e-08	0	0	1	2.43089e-11	3.06703e-09	1	1	1	TRUE
99	100	9	58	3.07797e-10	4.16029e-11	1.94844e-11	2.4671e-10	0	0	1.36193e-08	4.16029e-11	2.5111e-09	1.11498e-08	0	0	1	1.94844e-11	2.5111e-09	1	1	1	TRUE
100	101	9	58	2.4671e-10	3.33461e-11	1.56174e-11	1.97746e-10	0	0	1.11498e-08	3.33461e-11	2.05578e-09	9.12732e-09	0	0	1	1.56174e-11	2.05578e-09	1	1	1	TRUE

## Sheet: TrialCalibration
				Calibrate parameters to fit the observed survival data using Solver
				Go to Data-> Solver in Excel menu to see Solver settings
				If needed, install solver: File->Options->Add-ins->Manage Add-ins
																																							Random Parameters
				Final Drug A Parameters																												Random parameters to restore							Drug A			Drug B
				Non-Progressed to Progressed	Non-Progressed to Death	Progressed to Death																											Drug A		Drug B				Non-Progressed to Progressed	Non-Progressed to Death	Progressed to Death	Non-Progressed to Progressed	Non-Progressed to Death	Progressed to Death
				0.135163	0.0731962	0.184379		Objective Function	0.0273497																														0.00387655	0.963949	0.998961	0.260287	0.085238	0.270714
								Minimize sum of squared deviations																								Progression	0.416887		0.29729
																																Death	0.452691		0.30824
																																							Default Parameters
																																Death	0.511787		0.132276				Drug A			Drug B
																																Defaults							Non-Progressed to Progressed	Non-Progressed to Death	Progressed to Death	Non-Progressed to Progressed	Non-Progressed to Death	Progressed to Death
																																	Drug A		Drug B				0.0587568	0.00484684	0.10869	0.0358423	0.00990564	0.082187
																																Progression	0.0587568		0.0358423
																																Death	0.00484684		0.00990564
																																Death	0.10869		0.082187				Drug B
																																							Non-Progressed to Progressed	Non-Progressed to Death	Progressed to Death
																																Defaults							0.0367047	0.0183993	0.0905862
																																1000
																																2000
																																Cost		Utility
																																500		0.7
										43																						5000		0.4
				Drug A																												Transition Probs for Saving
				Month	Trial OS	Model OS	Squared Deviation	Trial PFS	Model PFS	Squared Deviation																						pNP_P_A	pNP_D_A	pP_D_A	pNP_P_B	pNP_D_B	pP_D_B
				0	1	1	0	1	1	0																						0.135163	0.0731962	0.184379	0.0367047	0.0183993	0.0905862
				1	0.953799	0.936697	0.000292475	0.903795	0.801534	0.0104573																					SUM:	0.20836		SUM:	0.0551039
				2	0.897319	0.861037	0.00131643	0.641167	0.642456	1.66158e-06
				3	0.791297	0.780066	0.000126139	0.501743	0.514951	0.000174432																						Start Age		Average mortality
				4	0.678339	0.698586	0.000409952	0.377374	0.41275	0.00125149																						50		0.00441384
				5	0.612133	0.619756	5.81069e-05	0.313963	0.330833	0.000284608
				6	0.546044	0.545542	2.52032e-07	0.28487	0.265174	0.000387946
				7	0.483621	0.477062	4.30227e-05	0.196532	0.212546	0.000256453																						Number of calibration iterations
				8	0.422109	0.414836	5.29034e-05	0.186889	0.170363	0.000273099																						5
				9	0.361472	0.358976	6.23063e-06	0.158949	0.136552	0.00050163
				10	0.292248	0.309321	0.000291503	0.112966	0.109451	1.23563e-05
				11	0.231475	0.265541	0.0011605	0.0713412	0.0877285	0.000268543
				12	0.195933	0.227203	0.000977798	0.0609803	0.0703173	8.71796e-05
				13	0.17613	0.193825	0.000313097	0.0419967	0.0563617	0.000206355
				14	0.158439	0.164912	4.18916e-05	0.0419865	0.0451758	1.01721e-05
				15	0.143019	0.139975	9.26642e-06	0.0419865	0.03621	3.3368e-05
				16	0.114158	0.118551	1.92947e-05	0.0319878	0.0290235	8.78693e-06
				17	0.0952687	0.100207	2.43835e-05	0.0219929	0.0232633	1.61395e-06
				18	0.102626	0.0845473	0.000326843	0.0219929	0.0186463	1.11995e-05
				19	0.0954524	0.0712162	0.000587394
				20	0.0835162	0.059895	0.000557961
				21	0.0787277	0.050302	0.000808017
				22	0.0787277	0.04219	0.001335
				23	0.0787277	0.0353429	0.00188224
				24	0.0793809	0.0295733	0.0024808
				25	0.0786764	0.0247193	0.00291138
				26	0.0787277	0.0206414	0.00337401
				27	0.0787277	0.0172202	0.00378317
				28	0.0787277	0.0143534	0.00414404
				29	0.0314026	0.011954	0.000378246
				30	0.0314911	0.00994803	0.000464102
				31	0.0314911	0.00827257	0.000539101
						Sum of Squared Deviations	0.0131215		Sum of Squared Deviations	0.0142282
