# Supplementary material for: Cost-Effectiveness Analysis of Pembrolizumab in Patients With Advanced Esophageal Cancer Based on the KEYNOTE-181 Study
Source: Front Public Health. 2022 Mar 2;10:790225. doi: 10.3389/fpubh.2022.790225 (PMC8924414; doi:10.3389/fpubh.2022.790225)
Supplement: Supplementary file 1 [file Data_Sheet_1.zip › Pembrolizumab Total population.xlsm]

## Sheet: Bubble Diagram
	Simple oncology model structure

## Sheet: Markov - Drug A
	Sample Markov model
				Non-progression				Column totals:		Progression				Column totals:		Death				Check
								0	0					0	0
					Leaving						Entering	Leaving					Entering			Starting	Ending	Equal?
Month	Cycle	Year	Age	Beginning	To Progression	To Death	Ending	Cost	QALY	Beginning	From NP	To Death	Ending	Cost	QALY	Beginning	From NP	From P	Ending
0	1	1	50	1	0.130311	0.0771443	0.792545	0	0	0	0.130311	0	0.130311	0	0	0	0.0771443	0	0.0771443	1	1	TRUE
1	2	1	50	0.792545	0.103277	0.0611403	0.628127	0	0	0.130311	0.103277	0.0129823	0.220606	0	0	0.0771443	0.0611403	0.0129823	0.151267	1	1	TRUE
2	3	1	50	0.628127	0.0818518	0.0484564	0.497819	0	0	0.220606	0.0818518	0.0219779	0.28048	0	0	0.151267	0.0484564	0.0219779	0.221701	1	1	TRUE
3	4	1	50	0.497819	0.0648712	0.0384039	0.394544	0	0	0.28048	0.0648712	0.0279429	0.317408	0	0	0.221701	0.0384039	0.0279429	0.288048	1	1	TRUE
4	5	1	50	0.394544	0.0514134	0.0304368	0.312694	0	0	0.317408	0.0514134	0.0316219	0.3372	0	0	0.288048	0.0304368	0.0316219	0.350107	1	1	TRUE
5	6	1	50	0.312694	0.0407474	0.0241225	0.247824	0	0	0.3372	0.0407474	0.0335936	0.344353	0	0	0.350107	0.0241225	0.0335936	0.407823	1	1	TRUE
6	7	1	50	0.247824	0.0322941	0.0191182	0.196411	0	0	0.344353	0.0322941	0.0343063	0.342341	0	0	0.407823	0.0191182	0.0343063	0.461247	1	1	TRUE
7	8	1	50	0.196411	0.0255945	0.015152	0.155665	0	0	0.342341	0.0255945	0.0341059	0.33383	0	0	0.461247	0.015152	0.0341059	0.510505	1	1	TRUE
8	9	1	50	0.155665	0.0202848	0.0120087	0.123371	0	0	0.33383	0.0202848	0.0332579	0.320857	0	0	0.510505	0.0120087	0.0332579	0.555772	1	1	TRUE
9	10	1	50	0.123371	0.0160766	0.0095174	0.0977773	0	0	0.320857	0.0160766	0.0319655	0.304968	0	0	0.555772	0.0095174	0.0319655	0.597255	1	1	TRUE
10	11	1	50	0.0977773	0.0127414	0.00754296	0.0774929	0	0	0.304968	0.0127414	0.0303825	0.287327	0	0	0.597255	0.00754296	0.0303825	0.63518	1	1	TRUE
11	12	1	50	0.0774929	0.0100982	0.00597813	0.0614166	0	0	0.287327	0.0100982	0.028625	0.2688	0	0	0.63518	0.00597813	0.028625	0.669783	1	1	TRUE
12	13	2	51	0.0614166	0.00800325	0.00473794	0.0486754	0	0	0.2688	0.00800325	0.0267793	0.250024	0	0	0.669783	0.00473794	0.0267793	0.701301	1	1	TRUE
13	14	2	51	0.0486754	0.00634293	0.00375503	0.0385774	0	0	0.250024	0.00634293	0.0249087	0.231458	0	0	0.701301	0.00375503	0.0249087	0.729964	1	1	TRUE
14	15	2	51	0.0385774	0.00502706	0.00297603	0.0305743	0	0	0.231458	0.00502706	0.0230591	0.213426	0	0	0.729964	0.00297603	0.0230591	0.756	1	1	TRUE
15	16	2	51	0.0305743	0.00398417	0.00235864	0.0242315	0	0	0.213426	0.00398417	0.0212627	0.196148	0	0	0.756	0.00235864	0.0212627	0.779621	1	1	TRUE
16	17	2	51	0.0242315	0.00315763	0.00186932	0.0192046	0	0	0.196148	0.00315763	0.0195413	0.179764	0	0	0.779621	0.00186932	0.0195413	0.801031	1	1	TRUE
17	18	2	51	0.0192046	0.00250257	0.00148152	0.0152205	0	0	0.179764	0.00250257	0.017909	0.164357	0	0	0.801031	0.00148152	0.017909	0.820422	1	1	TRUE
18	19	2	51	0.0152205	0.00198339	0.00117417	0.0120629	0	0	0.164357	0.00198339	0.0163742	0.149967	0	0	0.820422	0.00117417	0.0163742	0.83797	1	1	TRUE
19	20	2	51	0.0120629	0.00157193	0.000930585	0.0095604	0	0	0.149967	0.00157193	0.0149405	0.136598	0	0	0.83797	0.000930585	0.0149405	0.853841	1	1	TRUE
20	21	2	51	0.0095604	0.00124582	0.00073753	0.00757704	0	0	0.136598	0.00124582	0.0136086	0.124235	0	0	0.853841	0.00073753	0.0136086	0.868188	1	1	TRUE
21	22	2	51	0.00757704	0.000987371	0.000584526	0.00600515	0	0	0.124235	0.000987371	0.012377	0.112846	0	0	0.868188	0.000584526	0.012377	0.881149	1	1	TRUE
22	23	2	51	0.00600515	0.000782536	0.000463263	0.00475935	0	0	0.112846	0.000782536	0.0112423	0.102386	0	0	0.881149	0.000463263	0.0112423	0.892855	1	1	TRUE
23	24	2	51	0.00475935	0.000620195	0.000367157	0.003772	0	0	0.102386	0.000620195	0.0102002	0.0928059	0	0	0.892855	0.000367157	0.0102002	0.903422	1	1	TRUE
24	25	3	52	0.003772	0.000491532	0.000290988	0.00298947	0	0	0.0928059	0.000491532	0.00924582	0.0840516	0	0	0.903422	0.000290988	0.00924582	0.912959	1	1	TRUE
25	26	3	52	0.00298947	0.000389561	0.000230621	0.00236929	0	0	0.0840516	0.000389561	0.00837367	0.0760675	0	0	0.912959	0.000230621	0.00837367	0.921563	1	1	TRUE
26	27	3	52	0.00236929	0.000308745	0.000182777	0.00187777	0	0	0.0760675	0.000308745	0.00757825	0.068798	0	0	0.921563	0.000182777	0.00757825	0.929324	1	1	TRUE
27	28	3	52	0.00187777	0.000244694	0.000144859	0.00148822	0	0	0.068798	0.000244694	0.00685402	0.0621887	0	0	0.929324	0.000144859	0.00685402	0.936323	1	1	TRUE
28	29	3	52	0.00148822	0.000193931	0.000114807	0.00117948	0	0	0.0621887	0.000193931	0.00619557	0.056187	0	0	0.936323	0.000114807	0.00619557	0.942634	1	1	TRUE
29	30	3	52	0.00117948	0.000153699	9.09901e-05	0.00093479	0	0	0.056187	0.000153699	0.00559765	0.0507431	0	0	0.942634	9.09901e-05	0.00559765	0.948322	1	1	TRUE
30	31	3	52	0.00093479	0.000121813	7.21137e-05	0.000740863	0	0	0.0507431	0.000121813	0.0050553	0.0458096	0	0	0.948322	7.21137e-05	0.0050553	0.95345	1	1	TRUE
31	32	3	52	0.000740863	9.65425e-05	5.71533e-05	0.000587167	0	0	0.0458096	9.65425e-05	0.0045638	0.0413423	0	0	0.95345	5.71533e-05	0.0045638	0.958071	1	1	TRUE
32	33	3	52	0.000587167	7.65143e-05	4.52966e-05	0.000465356	0	0	0.0413423	7.65143e-05	0.00411874	0.0373001	0	0	0.958071	4.52966e-05	0.00411874	0.962235	1	1	TRUE
33	34	3	52	0.000465356	6.0641e-05	3.58996e-05	0.000368815	0	0	0.0373001	6.0641e-05	0.00371604	0.0336447	0	0	0.962235	3.58996e-05	0.00371604	0.965986	1	1	TRUE
34	35	3	52	0.000368815	4.80607e-05	2.8452e-05	0.000292303	0	0	0.0336447	4.80607e-05	0.00335187	0.0303409	0	0	0.965986	2.8452e-05	0.00335187	0.969367	1	1	TRUE
35	36	3	52	0.000292303	3.80902e-05	2.25495e-05	0.000231663	0	0	0.0303409	3.80902e-05	0.00302272	0.0273563	0	0	0.969367	2.25495e-05	0.00302272	0.972412	1	1	TRUE
36	37	4	53	0.000231663	3.01882e-05	1.78715e-05	0.000183603	0	0	0.0273563	3.01882e-05	0.00272538	0.0246611	0	0	0.972412	1.78715e-05	0.00272538	0.975155	1	1	TRUE
37	38	4	53	0.000183603	2.39255e-05	1.4164e-05	0.000145514	0	0	0.0246611	2.39255e-05	0.00245687	0.0222281	0	0	0.975155	1.4164e-05	0.00245687	0.977626	1	1	TRUE
38	39	4	53	0.000145514	1.8962e-05	1.12256e-05	0.000115326	0	0	0.0222281	1.8962e-05	0.00221449	0.0200326	0	0	0.977626	1.12256e-05	0.00221449	0.979852	1	1	TRUE
39	40	4	53	0.000115326	1.50283e-05	8.89676e-06	9.14012e-05	0	0	0.0200326	1.50283e-05	0.00199576	0.0180519	0	0	0.979852	8.89676e-06	0.00199576	0.981857	1	1	TRUE
40	41	4	53	9.14012e-05	1.19106e-05	7.05108e-06	7.24395e-05	0	0	0.0180519	1.19106e-05	0.00179843	0.0162654	0	0	0.981857	7.05108e-06	0.00179843	0.983662	1	1	TRUE
41	42	4	53	7.24395e-05	9.43966e-06	5.5883e-06	5.74116e-05	0	0	0.0162654	9.43966e-06	0.00162044	0.0146544	0	0	0.983662	5.5883e-06	0.00162044	0.985288	1	1	TRUE
42	43	4	53	5.74116e-05	7.48136e-06	4.42898e-06	4.55012e-05	0	0	0.0146544	7.48136e-06	0.00145995	0.0132019	0	0	0.985288	4.42898e-06	0.00145995	0.986753	1	1	TRUE
43	44	4	53	4.55012e-05	5.92931e-06	3.51016e-06	3.60618e-05	0	0	0.0132019	5.92931e-06	0.00131524	0.0118926	0	0	0.986753	3.51016e-06	0.00131524	0.988071	1	1	TRUE
44	45	4	53	3.60618e-05	4.69924e-06	2.78196e-06	2.85806e-05	0	0	0.0118926	4.69924e-06	0.0011848	0.0107125	0	0	0.988071	2.78196e-06	0.0011848	0.989259	1	1	TRUE
45	46	4	53	2.85806e-05	3.72436e-06	2.20483e-06	2.26514e-05	0	0	0.0107125	3.72436e-06	0.00106723	0.00964897	0	0	0.989259	2.20483e-06	0.00106723	0.990328	1	1	TRUE
46	47	4	53	2.26514e-05	2.95172e-06	1.74743e-06	1.79522e-05	0	0	0.00964897	2.95172e-06	0.000961282	0.00869064	0	0	0.990328	1.74743e-06	0.000961282	0.991291	1	1	TRUE
47	48	4	53	1.79522e-05	2.33937e-06	1.38491e-06	1.42279e-05	0	0	0.00869064	2.33937e-06	0.000865808	0.00782717	0	0	0.991291	1.38491e-06	0.000865808	0.992159	1	1	TRUE
48	49	5	54	1.42279e-05	1.85406e-06	1.09761e-06	1.12763e-05	0	0	0.00782717	1.85406e-06	0.000779785	0.00704924	0	0	0.992159	1.09761e-06	0.000779785	0.992939	1	1	TRUE
49	50	5	54	1.12763e-05	1.46942e-06	8.69901e-07	8.93696e-06	0	0	0.00704924	1.46942e-06	0.000702283	0.00634843	0	0	0.992939	8.69901e-07	0.000702283	0.993643	1	1	TRUE
50	51	5	54	8.93696e-06	1.16458e-06	6.89436e-07	7.08294e-06	0	0	0.00634843	1.16458e-06	0.000632464	0.00571713	0	0	0.993643	6.89436e-07	0.000632464	0.994276	1	1	TRUE
51	52	5	54	7.08294e-06	9.22985e-07	5.46409e-07	5.61355e-06	0	0	0.00571713	9.22985e-07	0.000569571	0.00514848	0	0	0.994276	5.46409e-07	0.000569571	0.994846	1	1	TRUE
52	53	5	54	5.61355e-06	7.31507e-07	4.33053e-07	4.44899e-06	0	0	0.00514848	7.31507e-07	0.000512919	0.00463629	0	0	0.994846	4.33053e-07	0.000512919	0.995359	1	1	TRUE
53	54	5	54	4.44899e-06	5.79752e-07	3.43214e-07	3.52602e-06	0	0	0.00463629	5.79752e-07	0.000461892	0.00417498	0	0	0.995359	3.43214e-07	0.000461892	0.995821	1	1	TRUE
54	55	5	54	3.52602e-06	4.59479e-07	2.72013e-07	2.79453e-06	0	0	0.00417498	4.59479e-07	0.000415934	0.0037595	0	0	0.995821	2.72013e-07	0.000415934	0.996238	1	1	TRUE
55	56	5	54	2.79453e-06	3.64158e-07	2.15582e-07	2.21479e-06	0	0	0.0037595	3.64158e-07	0.000374542	0.00338533	0	0	0.996238	2.15582e-07	0.000374542	0.996612	1	1	TRUE
56	57	5	54	2.21479e-06	2.88611e-07	1.70858e-07	1.75532e-06	0	0	0.00338533	2.88611e-07	0.000337264	0.00304835	0	0	0.996612	1.70858e-07	0.000337264	0.99695	1	1	TRUE
57	58	5	54	1.75532e-06	2.28737e-07	1.35413e-07	1.39117e-06	0	0	0.00304835	2.28737e-07	0.000303693	0.00274489	0	0	0.99695	1.35413e-07	0.000303693	0.997254	1	1	TRUE
58	59	5	54	1.39117e-06	1.81285e-07	1.07321e-07	1.10256e-06	0	0	0.00274489	1.81285e-07	0.00027346	0.00247161	0	0	0.997254	1.07321e-07	0.00027346	0.997527	1	1	TRUE
59	60	5	54	1.10256e-06	1.43676e-07	8.50566e-08	8.73832e-07	0	0	0.00247161	1.43676e-07	0.000246235	0.00222552	0	0	0.997527	8.50566e-08	0.000246235	0.997774	1	1	TRUE
60	61	6	55	8.73832e-07	1.1387e-07	6.74111e-08	6.92551e-07	0	0	0.00222552	1.1387e-07	0.000221718	0.00200391	0	0	0.997774	6.74111e-08	0.000221718	0.997995	1	1	TRUE
61	62	6	55	6.92551e-07	9.02469e-08	5.34264e-08	5.48877e-07	0	0	0.00200391	9.02469e-08	0.00019964	0.00180436	0	0	0.997995	5.34264e-08	0.00019964	0.998195	1	1	TRUE
62	63	6	55	5.48877e-07	7.15247e-08	4.23428e-08	4.3501e-07	0	0	0.00180436	7.15247e-08	0.00017976	0.00162467	0	0	0.998195	4.23428e-08	0.00017976	0.998375	1	1	TRUE
63	64	6	55	4.3501e-07	5.66866e-08	3.35585e-08	3.44765e-07	0	0	0.00162467	5.66866e-08	0.000161859	0.00146287	0	0	0.998375	3.35585e-08	0.000161859	0.998537	1	1	TRUE
64	65	6	55	3.44765e-07	4.49266e-08	2.65966e-08	2.73242e-07	0	0	0.00146287	4.49266e-08	0.000145739	0.00131718	0	0	0.998537	2.65966e-08	0.000145739	0.998683	1	1	TRUE
65	66	6	55	2.73242e-07	3.56064e-08	2.1079e-08	2.16556e-07	0	0	0.00131718	3.56064e-08	0.000131224	0.00118599	0	0	0.998683	2.1079e-08	0.000131224	0.998814	1	1	TRUE
66	67	6	55	2.16556e-07	2.82196e-08	1.67061e-08	1.7163e-07	0	0	0.00118599	2.82196e-08	0.000118155	0.00106786	0	0	0.998814	1.67061e-08	0.000118155	0.998932	1	1	TRUE
67	68	6	55	1.7163e-07	2.23653e-08	1.32403e-08	1.36025e-07	0	0	0.00106786	2.23653e-08	0.000106386	0.000961498	0	0	0.998932	1.32403e-08	0.000106386	0.999038	1	1	TRUE
68	69	6	55	1.36025e-07	1.77255e-08	1.04935e-08	1.07806e-07	0	0	0.000961498	1.77255e-08	9.57896e-05	0.000865726	0	0	0.999038	1.04935e-08	9.57896e-05	0.999134	1	1	TRUE
69	70	6	55	1.07806e-07	1.40483e-08	8.3166e-09	8.54409e-08	0	0	0.000865726	1.40483e-08	8.62483e-05	0.000779492	0	0	0.999134	8.3166e-09	8.62483e-05	0.99922	1	1	TRUE
70	71	6	55	8.54409e-08	1.11339e-08	6.59128e-09	6.77157e-08	0	0	0.000779492	1.11339e-08	7.76572e-05	0.000701846	0	0	0.99922	6.59128e-09	7.76572e-05	0.999298	1	1	TRUE
71	72	6	55	6.77157e-08	8.8241e-09	5.22388e-09	5.36677e-08	0	0	0.000701846	8.8241e-09	6.99217e-05	0.000631933	0	0	0.999298	5.22388e-09	6.99217e-05	0.999368	1	1	TRUE
72	73	7	56	5.36677e-08	6.99349e-09	4.14016e-09	4.25341e-08	0	0	0.000631933	6.99349e-09	6.29566e-05	0.000568984	0	0	0.999368	4.14016e-09	6.29566e-05	0.999431	1	1	TRUE
73	74	7	56	4.25341e-08	5.54266e-09	3.28126e-09	3.37102e-08	0	0	0.000568984	5.54266e-09	5.66852e-05	0.000512304	0	0	0.999431	3.28126e-09	5.66852e-05	0.999488	1	1	TRUE
74	75	7	56	3.37102e-08	4.3928e-09	2.60055e-09	2.67168e-08	0	0	0.000512304	4.3928e-09	5.10385e-05	0.00046127	0	0	0.999488	2.60055e-09	5.10385e-05	0.999539	1	1	TRUE
75	76	7	56	2.67168e-08	3.48149e-09	2.06105e-09	2.11743e-08	0	0	0.00046127	3.48149e-09	4.59542e-05	0.000415319	0	0	0.999539	2.06105e-09	4.59542e-05	0.999585	1	1	TRUE
76	77	7	56	2.11743e-08	2.75924e-09	1.63347e-09	1.67816e-08	0	0	0.000415319	2.75924e-09	4.13763e-05	0.000373946	0	0	0.999585	1.63347e-09	4.13763e-05	0.999626	1	1	TRUE
77	78	7	56	1.67816e-08	2.18682e-09	1.2946e-09	1.33001e-08	0	0	0.000373946	2.18682e-09	3.72545e-05	0.000336693	0	0	0.999626	1.2946e-09	3.72545e-05	0.999663	1	1	FALSE
78	79	7	56	1.33001e-08	1.73315e-09	1.02603e-09	1.0541e-08	0	0	0.000336693	1.73315e-09	3.35432e-05	0.000303152	0	0	0.999663	1.02603e-09	3.35432e-05	0.999697	1	1	TRUE
79	80	7	56	1.0541e-08	1.3736e-09	8.13175e-10	8.35418e-09	0	0	0.000303152	1.3736e-09	3.02016e-05	0.000272952	0	0	0.999697	8.13175e-10	3.02016e-05	0.999727	1	1	FALSE
80	81	7	56	8.35418e-09	1.08864e-09	6.44477e-10	6.62106e-09	0	0	0.000272952	1.08864e-09	2.71929e-05	0.00024576	0	0	0.999727	6.44477e-10	2.71929e-05	0.999754	1	1	TRUE
81	82	7	56	6.62106e-09	8.62796e-10	5.10777e-10	5.24749e-09	0	0	0.00024576	8.62796e-10	2.44839e-05	0.000221277	0	0	0.999754	5.10777e-10	2.44839e-05	0.999779	1	1	TRUE
82	83	7	56	5.24749e-09	6.83805e-10	4.04814e-10	4.15887e-09	0	0	0.000221277	6.83805e-10	2.20448e-05	0.000199233	0	0	0.999779	4.04814e-10	2.20448e-05	0.999801	1	1	TRUE
83	84	7	56	4.15887e-09	5.41946e-10	3.20833e-10	3.29609e-09	0	0	0.000199233	5.41946e-10	1.98486e-05	0.000179385	0	0	0.999801	3.20833e-10	1.98486e-05	0.999821	1	1	TRUE
84	85	8	57	3.29609e-09	4.29516e-10	2.54275e-10	2.6123e-09	0	0	0.000179385	4.29516e-10	1.78713e-05	0.000161514	0	0	0.999821	2.54275e-10	1.78713e-05	0.999838	1	1	TRUE
85	86	8	57	2.6123e-09	3.40411e-10	2.01524e-10	2.07036e-09	0	0	0.000161514	3.40411e-10	1.60909e-05	0.000145423	0	0	0.999838	2.01524e-10	1.60909e-05	0.999855	1	1	TRUE
86	87	8	57	2.07036e-09	2.69791e-10	1.59717e-10	1.64086e-09	0	0	0.000145423	2.69791e-10	1.44878e-05	0.000130936	0	0	0.999855	1.59717e-10	1.44878e-05	0.999869	1	1	TRUE
87	88	8	57	1.64086e-09	2.13821e-10	1.26583e-10	1.30045e-09	0	0	0.000130936	2.13821e-10	1.30445e-05	0.000117891	0	0	0.999869	1.26583e-10	1.30445e-05	0.999882	1	1	TRUE
88	89	8	57	1.30045e-09	1.69463e-10	1.00322e-10	1.03067e-09	0	0	0.000117891	1.69463e-10	1.1745e-05	0.000106147	0	0	0.999882	1.00322e-10	1.1745e-05	0.999894	1	1	TRUE
89	90	8	57	1.03067e-09	1.34307e-10	7.951e-11	8.16849e-10	0	0	0.000106147	1.34307e-10	1.05749e-05	9.55718e-05	0	0	0.999894	7.951e-11	1.05749e-05	0.999904	1	1	TRUE
90	91	8	57	8.16849e-10	1.06444e-10	6.30152e-11	6.47389e-10	0	0	9.55718e-05	1.06444e-10	9.52137e-06	8.60505e-05	0	0	0.999904	6.30152e-11	9.52137e-06	0.999914	1	1	TRUE
91	92	8	57	6.47389e-10	8.43619e-11	4.99424e-11	5.13085e-10	0	0	8.60505e-05	8.43619e-11	8.57281e-06	7.74778e-05	0	0	0.999914	4.99424e-11	8.57281e-06	0.999923	1	1	TRUE
92	93	8	57	5.13085e-10	6.68606e-11	3.95816e-11	4.06643e-10	0	0	7.74778e-05	6.68606e-11	7.71875e-06	6.97591e-05	0	0	0.999923	3.95816e-11	7.71875e-06	0.99993	1	1	TRUE
93	94	8	57	4.06643e-10	5.299e-11	3.13702e-11	3.22283e-10	0	0	6.97591e-05	5.299e-11	6.94978e-06	6.28094e-05	0	0	0.99993	3.13702e-11	6.94978e-06	0.999937	1	1	FALSE
94	95	8	57	3.22283e-10	4.19969e-11	2.48623e-11	2.55423e-10	0	0	6.28094e-05	4.19969e-11	6.25741e-06	5.6552e-05	0	0	0.999937	2.48623e-11	6.25741e-06	0.999943	1	1	TRUE
95	96	8	57	2.55423e-10	3.32845e-11	1.97045e-11	2.02434e-10	0	0	5.6552e-05	3.32845e-11	5.63402e-06	5.0918e-05	0	0	0.999943	1.97045e-11	5.63402e-06	0.999949	1	1	TRUE
96	97	9	58	2.02434e-10	2.63794e-11	1.56167e-11	1.60438e-10	0	0	5.0918e-05	2.63794e-11	5.07273e-06	4.58453e-05	0	0	0.999949	1.56167e-11	5.07273e-06	0.999954	1	1	TRUE
97	98	9	58	1.60438e-10	2.09069e-11	1.23769e-11	1.27155e-10	0	0	4.58453e-05	2.09069e-11	4.56736e-06	4.1278e-05	0	0	0.999954	1.23769e-11	4.56736e-06	0.999959	1	1	TRUE
98	99	9	58	1.27155e-10	1.65696e-11	9.80925e-12	1.00776e-10	0	0	4.1278e-05	1.65696e-11	4.11234e-06	3.71657e-05	0	0	0.999959	9.80925e-12	4.11234e-06	0.999963	1	1	TRUE
99	100	9	58	1.00776e-10	1.31322e-11	7.77427e-12	7.98693e-11	0	0	3.71657e-05	1.31322e-11	3.70264e-06	3.3463e-05	0	0	0.999963	7.77427e-12	3.70264e-06	0.999967	1	1	TRUE
100	101	9	58	7.98693e-11	1.04078e-11	6.16146e-12	6.33e-11	0	0	3.3463e-05	1.04078e-11	3.33377e-06	3.01293e-05	0	0	0.999967	6.16146e-12	3.33377e-06	0.99997	1	1	TRUE

## Sheet: TrialCalibration
				Calibrate parameters to fit the observed survival data using Solver
				Go to Data-> Solver in Excel menu to see Solver settings
				If needed, install solver: File->Options->Add-ins->Manage Add-ins
																																							Random Parameters
				Final Drug A Parameters																												Random parameters to restore							Drug A			Drug B
				Non-Progressed to Progressed	Non-Progressed to Death	Progressed to Death																											Drug A		Drug B				Non-Progressed to Progressed	Non-Progressed to Death	Progressed to Death	Non-Progressed to Progressed	Non-Progressed to Death	Progressed to Death
				0.130311	0.0887033	0.0996254		Objective Function	0.0749184																														0.701447	0.102174	0.54054	0.850645	0.832321	0.385456
								Minimize sum of squared deviations																								Progression	0.701443		0.494176
																																Death	0.723007		0.554058
																																							Default Parameters
																																Death	0.975475		0.911706				Drug A			Drug B
																																Defaults							Non-Progressed to Progressed	Non-Progressed to Death	Progressed to Death	Non-Progressed to Progressed	Non-Progressed to Death	Progressed to Death
																																	Drug A		Drug B				0.0587568	0.00484684	0.10869	0.0358423	0.00990564	0.082187
																																Progression	0.0587568		0.0358423
																																Death	0.00484684		0.00990564
																																Death	0.10869		0.082187				Drug B
																																							Non-Progressed to Progressed	Non-Progressed to Death	Progressed to Death
																																Defaults							0.0367047	0.0183993	0.0905862
																																1000
																																2000
																																Cost		Utility
																																500		0.7
																																5000		0.4
				Drug A																												Transition Probs for Saving
				Month	Trial OS	Model OS	Squared Deviation	Trial PFS	Model PFS	Squared Deviation																						pNP_P_A	pNP_D_A	pP_D_A	pNP_P_B	pNP_D_B	pP_D_B
				0	1	1	0	1	1	0																						0.130311	0.0887033	0.0996254	0.0367047	0.0183993	0.0905862
				1	0.96166	0.922856	0.00150576	0.926085	0.792545	0.0178331																					SUM:	0.219014		SUM:	0.0551039
				2	0.870856	0.848733	0.000489433	0.689317	0.628127	0.00374417
				3	0.785765	0.778299	5.5749e-05	0.370747	0.497819	0.0161473																						Start Age		Average mortality
				4	0.716162	0.711952	1.77265e-05	0.339815	0.394544	0.00299523																						50		0.00441384
				5	0.660655	0.649893	0.000115807	0.23293	0.312694	0.00636225
				6	0.589679	0.592177	6.23956e-06	0.233165	0.247824	0.000214884
				7	0.525979	0.538753	0.000163151	0.178154	0.196411	0.000333318																						Number of calibration iterations
				8	0.476384	0.489495	0.000171881	0.158394	0.155665	7.44703e-06																						5
				9	0.424748	0.444228	0.000379462	0.140687	0.123371	0.000299822
				10	0.397967	0.402745	2.28332e-05	0.132612	0.0977773	0.00121346
				11	0.365086	0.36482	7.11121e-08	0.117617	0.0774929	0.00160994
				12	0.337247	0.330217	4.94221e-05	0.110521	0.0614166	0.00241126
				13	0.2954	0.298699	1.08839e-05	0.0994633	0.0486754	0.00257941
				14	0.249837	0.270036	0.000407986	0.0823844	0.0385774	0.00191905
				15	0.226555	0.244	0.000304332	0.0763884	0.0305743	0.00209893
				16	0.216667	0.220379	1.37813e-05	0.0669847	0.0242315	0.00182783
				17	0.188243	0.198969	0.000115042	0.0522643	0.0192046	0.00109295
				18	0.183347	0.179578	1.42092e-05	0.058996	0.0152205	0.0019163
				19	0.167079	0.16203	2.54936e-05	0.0432022	0.0120629	0.000969653
				20	0.146773	0.146159	3.77054e-07	0.0432021	0.0095604	0.00113176
				21	0.145514	0.131812	0.000187742	0.0341593	0.00757704	0.000706616
				22	0.141686	0.118851	0.000521465	0.0341607	0.00600515	0.000792738
				23	0.133869	0.107145	0.000714176	0.0293644	0.00475935	0.000605408
				24	0.115472	0.0965779	0.000356977	0.0251175	0.003772	0.000455631
				25	0.114919	0.0870411	0.000777187	0.0251175	0.00298947	0.000489649
				26	0.119016	0.0784368	0.00164667	0.0251124	0.00236929	0.000517247
				27	0.102761	0.0706758	0.00102948	0.0139739	0.00187777	0.000146317
				28	0.103293	0.0636769	0.00156944	0.0140658	0.00148822	0.000158195
				29	0.0767649	0.0573665	0.0003763	0.0140658	0.00117948	0.000166057
				30	0.0746277	0.0516779	0.000526693	0.0140658	0.00093479	0.000172423
				31	0.0698122	0.0465504	0.00054111	0.0140625	0.000740863	0.000177465
						Sum of Squared Deviations	0.00565		Sum of Squared Deviations	0.0692684
